# Supplementary material for: Systematic Review of Platelet-Rich Plasma in Medical and Surgical Specialties: Quality, Evaluation, Evidence, and Enforcement
Source: J Clin Med. 2024 Aug 5;13(15):4571. doi: 10.3390/jcm13154571 (PMC11313071; doi:10.3390/jcm13154571)
Supplement: Supplementary file 1 [file jcm-13-04571-s001.zip]

Archive with 2 entries (2 files):
- jcm-3092345-Supplementary Material S1 Search strategy.pdf
- jcm-3092345-Supplementary Material S2 PRISMA checklist.pdf
